# Supplementary material for: The cAMP-PKA pathway regulates prey sensing and trap morphogenesis in the nematode-trapping fungus Arthrobotrys oligospora
Source: G3 (Bethesda). 2022 Aug 22;12(10):jkac217. doi: 10.1093/g3journal/jkac217 (PMC9526039; doi:10.1093/g3journal/jkac217)
Supplement: jkac217_Table_S1_TableS2 [file jkac217_table_s1_tables2.xlsx]

## Sheet: table S1
Strain name and genotype	Description
TWF1697 ku70::hph	Replacement of the KU70 (EYR41_000878) locus with a HygR cassette in the TWF154; KU70 deletion strain. The wild-type strain used in this study.
TWF3443 ku70::hph tpk2::nat1	TPK2 (EYR41_006022) deletion strain
TWF3604 ku70::hph tpk2::nat1 TPK2-neo	TPK2 complementation strain
TWF3570 ku70::hph gpa2::nat1	GPA2 (EYR41_010456) deletion strain
TWF3606 ku70::hph gpa2::nat1 GPA2-neo	GPA2 complementation strain
TWF932 gpb1::hph	GPB1 (EYR41_009480) deletion strain

## Sheet: table S2
Species	Class	Gene name	NCBI #
Saccharomyces cerevisiae	I	Gpa1	YHR005C
	III	Gpa2	YER020W
Neurospora crassa	I	Gna-1	XP_957133.1
	II	Gna-2	Q05424.1
	III	Gna-3	XP_962205.2
Pyricularia grisea	I	MagB	XP_368879.1
	II	MagC	AAB65427.1
	III	MagA	XP_363892.2
Aspergillus nidulans	I	FadA	XP_658255.1
	II	GanA	XP_660694.1
	III	GanB	XP_658620.1
Botrytis cinerea	I	Bcg1	XP_024548939.1
	II	Bcg2	XP_024552854.1
	III	Bcg3	XP_024553380.1
Cryptococcus neoformans	I	Gpa2	CNAG_00179
	II	Gpa3	CNAG_02090
	III	Gpa1	CNAG_04505
Ustilago maydis	I	Gpa1	XP_761270.1
	II	Gpa2	XP_758664.1
	III	Gpa3	XP_760621.1
Arthrobotrys oligospora	I	Gpa1	EYR41_011543
	II	Gpa3	EYR41_011720
	III	Gpa2	EYR41_010456
